# Supplementary material for: Unraveling the Role of Zonulin in Allogeneic Hematopoietic Stem Cell Transplantation: A Multicenter Study
Source: Int J Mol Sci. 2026 May 22;27(11):4659. doi: 10.3390/ijms27114659 (PMC13256533; doi:10.3390/ijms27114659)
Supplement: Supplementary file 1 [file ijms-27-04659-s001.zip]

Archive with 2 entries (1 files):
- ijms-4287266-supplementary/
- ijms-4287266-supplementary/ijms-4287266-supplementary.pdf
